# Supplementary material for: Utilising Family-Based Designs for Detecting Rare Variant Disease Associations
Source: Ann Hum Genet. 2014 Jan 1;78(2):129–40. doi: 10.1111/ahg.12051 (PMC4292528; doi:10.1111/ahg.12051)
Supplement: Supplementary file 2 — Figure S1The results for three scenarios: varying OR for a single causal variant, increasing the noise (noncausal variants) and the sample size. (A) For one causal variant we vary its OR from 1 to 3. (B) The total number of variants in these scenarios rises from 10 to 50 with four causal in each case. (C) These scenarios demonstrate the effect of changing the sample size, from 100 to 1200 cases. Figure S2The OR required to give approximately 90% power for the optimal test with increasing number of causal variants out of 10. We see greater sensitivity for enriched trio data (red) than either trio data (blue) or ASP data (green). Figure S3A flowchart of analysis for each scenario. We first select the inputs: pedigree structure, number of families, number of variants, MAF profile (MAF for each variants) and OR profile (OR for each variants). Then we repeat this process 1000 times to generate 1000 P-values for each statistical test. The proportion below gives the power for each combination of data, format and test. Figure S4The results for the first three sets of scenarios split by correlated group. Each panel consists of three sets of graph, the left being increasing number of causal variants, the middle being increasing OR with 1 causal variant and the right being increasing OR with four causal variants. Each column of panels relates to a data format: trios, ASPs and enriched trios. We see strong correlation in each panel and the increase in power experienced by UCC data in the second and third columns. [file ahg0078-0129-sd2.txt]

SUPPLEMENTARY INFORMATION
Test Family PCC UCC
TDT a19 a23 a23
Assoc a23 a19 a191
UminP a192 a19 a193
SSU a192 a19 a193
SSUw a192 a19 a193
Score a192 a19 a193
Sum a192 a19 a193
Cα-P a234 a19 a191
KBAC a234 a19 a191
SKAT a234 a19 a191
Table S.1: List of statistical tests. Notes: 1. Not used for ASP as Type I error
too high. 2. New family-based tests. 3. Clustering for ASP. 4. No family test
available.
37Population Baseline Stratified 1 Stratified 2
MAF Trios OR ASP OR Enriched OR MAF OR MAF OR
SNP 1 0.5% 2.00 1.72 1.54 0.8% 1.72 0.2% 1.36
SNP 2 0.5% 2.00 1.72 1.54 0.8% 1.72 0.2% 1.36
SNP 3 0.5% 2.00 1.72 1.54 0.2% 1.36 0.8% 1.72
SNP 4 0.5% 2.00 1.72 1.54 0.2% 1.36 0.8% 1.72
SNPs 5-10 0.5% 1 1 1 0.5% 1 0.5% 1
Prevalence 1% 1.2% 0.8%
Table S.2: Parameters for population simulation. The most scenarios use the
baseline parameters of four causal SNPs and six non-causal all with 0.5% MAF
and OR based on the family data. For the stratified tests two equally sized
populations with varying MAF, OR and baseline prevalence are used.
38Trios ASPs Enriched Trios
Fam PCC UCC Fam PCC UCC Fam PCC UCC
TDT 4.2 - - 4.2 - - 3.9 - -
Assoc. - 4.2 3.6 - 4.2 9.3 3.7 4.1
UminP 4.3 4.4 3.8 4.1 4.1 5.2 3.8 3.9 4.3
SSU 5.1 5.2 4.2 3.6 3.6 4.0 3.8 3.7 3.9
Cα-P - 5.2 4.4 - 4.2 14.0 - 4.0 4.0
SKAT - 5.3 4.5 - 3.5 13.5 - 3.6 3.8
SSUw 5.3 5.3 4.2 3.3 3.2 5.1 3.7 3.5 3.9
Score 5.1 5.2 4.2 3.4 3.3 5.3 4.0 4.0 3.6
Sum 5.2 4.9 4.6 5.6 5.3 5.7 4.6 4.6 4.3
KBAC - 5.2 4.9 - 5.7 8.6 - 5.1 4.7
Table S.3: The false positive (Type I) error rates (in %) on a stratified popula-
tion for all statistical tests for each family structure (trios, ASPs and enriched
trios). Within each family structure there are 24 statistical tests over the three
data formats (family, PCC and UCC). Those in bold indicate an error rate of
over 5.5%.
39Trios ASPs Enriched Trios
Fam PCC UCC Fam PCC UCC Fam PCC UCC
TDT 24 - - 29 - - 30 - -
Assoc - 24 22 - 29 - - 29 66
UminP 25 24 23 30 30 - 29 29 67
SSU 24 34 35 51 51 73 50 50 86
Cα-P - 35 36 - 52 - - 50 87
SKAT - 33 35 - 47 - - 47 85
SSUw 30 30 30 39 39 56 39 38 80
Score 33 30 30 41 40 55 41 39 79
Sum 24 33 33 44 44 - 48 48 77
KBAC - 49 50 - - - 63 92
Table S.4: All power results (in %) for the stratified populations. The optimal
results for three family structures are given in bold and dashes represent tests
that failed to maintain a low Type I error or are not applicable for that data
set. The results are grouped according to correlations between statistical tests,
see main text for further details.
40
